# Supplementary material for: Risk Factors of Multiple Primary Cancers Among Colorectal Cancer Survivors
Source: Cancers (Basel). 2025 Jun 25;17(13):2145. doi: 10.3390/cancers17132145 (PMC12249427; doi:10.3390/cancers17132145)
Supplement: Supplementary file 1 [file cancers-17-02145-s001.zip]

Archive with 1 entries (1 files):
- cancers-3693224-supplementary.pdf
